# Supplementary material for: Transcriptomic analysis of genes related to alkaloid biosynthesis and the regulation mechanism under precursor and methyl jasmonate treatment in Dendrobium officinale
Source: Front Plant Sci. 2022 Jul 22;13:941231. doi: 10.3389/fpls.2022.941231 (PMC9355482; doi:10.3389/fpls.2022.941231)
Supplement: Supplementary file 5 [file Table_1.xls]

## Sheet: Sheet1
Supplementary Table 1. Primers sequences of genes for qRT-PCR analysis.
Enzyme name	Gene name	Upstream primer sequence (5'~3')	Downstream primer sequence (5'~3')
1-Deoxy-d-xylose 5-phosphate reductase	DoDXS	AGCCACTGAAGGTCTCAAGC	CGCACGGGTAGCTTCTGTAA
Strictosidine synthase	DoSTR	GAGCGAACAGGATTAGATACCC	TCCTTTGAGTTTCGGTCTTGCG
Secologanin synthase	DoSLS	ACCCGTCACTTCACCAGC	TCCACCGTCCGATCATTC
Tryptophan decarboxylase	DoTDC	TTTAGGACGCCGTTTCAG	TAGCCATTGTCTTGATGATTTG
Farnesyl diphosphate synthase	DoFPS (Dca007721)	GCGATGATGAGTTTTTTTGTGCAG	ATTGAGAATCCTAGGGATGTGGTT
7-Deoxyloganetin glucosyltransferase	Do7DGT (Dca019145)	TGTTTTTCTGACTCATTCTGGC	TTCTTCTGTATCTCCTTCCCCT
7-Deoxyloganetic acid glucosyltransferase	Do7DLGT (Dca028752)	GGGGTGCTTCATTACTCACAGC	CTCCCTCCTACACACATCCTTC
Tryptophan synthase	DoTBS (Dca012193)	TCCAGGTTGAAGAAACAAAGAAAA	CTAAGATGGGATCAGGGTAAGGCA
Anthranilate synthase	DoAS (Dca008461)	GCAACTTGGTGCCGCTCTATC	AAACTGGGCGCCTCTCTCTCG
Tyrosine decarboxylase	DoTYDC (Dca021379)	CAACCTCGATTGCTGTTGCCT	TTTGGACTCGGTCGCCTTATT
(S)-Norcoclaurine synthase	DoNCS (Dca007610)	GCAGACATTCTCATTCTCGCC	CAACCCCCAAATCCTTAGCCA
Tropinone reductase	DoTR (Dca000521)	GGCTCTAAAGGAATCGGGAAA	AAGCAGCGGGTGACAAAGTTG
S-linalool synthase	DoLIS (Dca005188)	AGACCCAGATGACCCAACCCACC	AGAGAAACCAATGCTATCCCAAG
Terpene synthase	DoTPS (Dca020940)	TGCCTAAAAAGAGTGTGGGTTG	AAGTATGCATGAATAGCGAATG
Allene oxide synthase	DoAOS (Dca022684)	GTACCTTGATCCCTCCGAAC	GGGCCAAAATCTACTTTCCC
Transcription factor MYC2	DoMYC2 (Dca025360)	GGCTGGGGAGATGGGTATTAC	AAACCACTCGGTGTCGGTGAC
Transcription factor AP2/ERF	DoAP2/ERF (Dca016049)	CGTGGTTCGTGCTATCCAGTA	AGAAGGTAGGCAAGGTTCTGT
Transcription factor WRKY	DoWRKY (Dca028175)	CCAGCACACTCACCCAAGCC	ATCCCCGTCGCAGAATCACA
Transcription factor MMYB	DoMYB (Dca025582)	GGCCACCACCGTCTCCAGTA	CTCCCCTCCAAATCCCCAAT
Transcription factor bZIP	DobZIP (Dca013831)	ACGCAATAATGCGAACATCA	ACCGTATCCCCAATACCAAG
