# Supplementary material for: Transcriptomic analysis of genes related to alkaloid biosynthesis and the regulation mechanism under precursor and methyl jasmonate treatment in Dendrobium officinale
Source: Front Plant Sci. 2022 Jul 22;13:941231. doi: 10.3389/fpls.2022.941231 (PMC9355482; doi:10.3389/fpls.2022.941231)
Supplement: Supplementary file 7 [file Table_3.xls]

## Sheet: Sheet1
Supplementary Table 3. The functional annotation information of 125 unigenes related to alkaloid biosynthesis in D. officinale PLBs.
Classification	Gene ID	Functional annotation
TIAs biosynthesis
MVA/MEP pathway
	Dca017821	AACT; Acetyl-CoA acetyltransferase [EC: 2.3.1.9]
	newGene_11158	HMGS; HMG-CoA synthase [EC: 2.3.3.10]
	newGene_1668	HMGS; HMG-CoA synthase [EC: 2.3.3.10]
	newGene_27292	HMGS; HMG-CoA synthase [EC: 2.3.3.10]
	newGene_4100	HMGS; HMG-CoA synthase [EC: 2.3.3.10]
	Dca001564	HMGS; HMG-CoA synthase [EC: 2.3.3.10]
	Dca006977	HMGS; HMG-CoA synthase [EC: 2.3.3.10]
	Dca006980	HMGS; HMG-CoA synthase [EC: 2.3.3.10]
	Dca006981	HMGS; HMG-CoA synthase [EC: 2.3.3.10]
	Dca028639	HMGS; HMG-CoA synthase [EC: 2.3.3.10]
	Dca011755	HMGR; HMG-CoA reductase [EC: 1.1.1.34]
	Dca015960	HMGR; HMG-CoA reductase [EC: 1.1.1.34]
	Dca007942	HMGR; HMG-CoA reductase [EC: 1.1.1.34]
	Dca025887	HMGR; HMG-CoA reductase [EC: 1.1.1.34]
	Dca003214	MK; Mevalonate kinase [EC: 2.7.1.36]
	Dca001583	PMK; Phosphomevelonate kinase [EC: 2.7.4.2]
	Dca027356	MVD; Mevalonate diphosphase decarboxylase [EC: 4.1.1.33]
	Dca021151	MVD; Mevalonate diphosphase decarboxylase [EC: 4.1.1.33]
	Dca010533	DXS; 1-Deoxy-D-xylulose-5-phosphate synthase [EC: 2.2.1.7]
	Dca012481	DXS; 1-Deoxy-D-xylulose-5-phosphate synthase [EC: 2.2.1.7]
	Dca024520	DXS; 1-Deoxy-D-xylulose-5-phosphate synthase [EC: 2.2.1.7]
	Dca010918	DXS; 1-Deoxy-D-xylulose-5-phosphate synthase [EC: 2.2.1.7]
	Dca017836	DXR; 1-Deoxy-D-xylulose-5-phosphate reductoisomerase [EC: 1.1.1.267]
	Dca022235	CMS; 4-Diphosphocytidyl-2C-methyl-D-erythritol synthase [EC: 2.7.7.60]
	Dca021269	CMK; 4-Diphosphocytidyl-2C-methyl-D-erythritol kinase [EC: 2.7.1.148]
	newGene_27787	MCS; 2-C-methyl-D-erythritol 2,4-cyclodiphosphate synthase [EC: 4.6.1.12]
	Dca001950	MCS; 2-C-methyl-D-erythritol 2,4-cyclodiphosphate synthase [EC: 4.6.1.12]
	Dca013365	HDS; 1-Hydroxy-2-methyl-2-(E)-butenyl-4-diphosphate syntfiase [EC: 1.17.7.1]
	Dca001331	HDR; 4-Hydroxy-3-methylbut-2-en-1-yl diphosphate reductase [EC: 1.17.7.4]
	Dca013896	IPI; IPP isomerase [EC: 5.3.3.2]
	Dca015044	IPI; IPP isomerase [EC: 5.3.3.2]
	Dca007721	FPS; Farnesyl diphosphate synthase [EC: 2.5.1.1]
Seco-iridoid pathway
	Dca011267	G10H; Geraniol 10-hydroxylase [EC: 1.14.14.83]
	Dca026888	G10H; Geraniol 10-hydroxylase [EC: 1.14.14.83]
	Dca009514	G10H; Geraniol 10-hydroxylase [EC: 1.14.14.83]
	Dca009686	G10H; Geraniol 10-hydroxylase [EC: 1.14.14.83]
	Dca009687	G10H; Geraniol 10-hydroxylase [EC: 1.14.14.83]
	Dca009688	G10H; Geraniol 10-hydroxylase [EC: 1.14.14.83]
	Dca009690	G10H; Geraniol 10-hydroxylase [EC: 1.14.14.83]
	Dca027610	G10H; Geraniol 10-hydroxylase [EC: 1.14.14.83]
	Dca028768	G10H; Geraniol 10-hydroxylase [EC: 1.14.14.83]
	Dca010351	G10H; Geraniol 10-hydroxylase [EC: 1.14.14.83]
	Dca007805	G10H; Geraniol 10-hydroxylase [EC: 1.14.14.83]
	Dca003571	7DGT; 7-Deoxyloganetin glucosyltransferase [EC: 2.4.1.324]
	Dca019145	7DGT; 7-Deoxyloganetin glucosyltransferase [EC: 2.4.1.324]
	Dca019147	7DGT; 7-Deoxyloganetin glucosyltransferase [EC: 2.4.1.324]
	Dca008131	7DGT; 7-Deoxyloganetin glucosyltransferase [EC: 2.4.1.324]
	Dca008134	7DGT; 7-Deoxyloganetin glucosyltransferase [EC: 2.4.1.324]
	newGene_19932	7DLGT; 7-Deoxyloganetic acid glucosyltransferase [EC: 2.4.1.323]
	Dca028752	7DLGT; 7-Deoxyloganetic acid glucosyltransferase [EC: 2.4.1.323]
	Dca029204	7DLGT; 7-Deoxyloganetic acid glucosyltransferase [EC: 2.4.1.323]
	Dca009377	7DLGT; 7-Deoxyloganetic acid glucosyltransferase [EC: 2.4.1.323]
	Dca009379	7DLGT; 7-Deoxyloganetic acid glucosyltransferase [EC: 2.4.1.323]
	Dca005712	SLS; Secologanin synthase [EC: 1.3.3.9]
	Dca010306	SLS; Secologanin synthase [EC: 1.3.3.9]
	Dca014534	SLS; Secologanin synthase [EC: 1.3.3.9]
	Dca014535	SLS; Secologanin synthase [EC: 1.3.3.9]
	Dca025496	SLS; Secologanin synthase [EC: 1.3.3.9]
	Dca020517	SLS; Secologanin synthase [EC: 1.3.3.9]
Shikimate pathway
	Dca004228	DHS; 3-Deoxy-D-arabinoheptulosonate-7-phosphate synthase [EC: 2.5.1.54]
	Dca021396	DHS; 3-Deoxy-D-arabinoheptulosonate-7-phosphate synthase [EC: 2.5.1.54]
	Dca003918	DHS; 3-Deoxy-D-arabinoheptulosonate-7-phosphate synthase [EC: 2.5.1.54]
	Dca008449	DHQS; 3-Dehydroquinate synthase [EC: 4.2.3.4]
	Dca021033	DHD; 3-Dehydroquinate dehydratase [EC: 4.2.1.10]
	Dca000636	SKDH; Shikimate dehydrogenase [EC: 1.1.1.25]
	Dca019644	SK; Shikimate kinase [EC: 2.7.1.71]
	Dca003706	SK; Shikimate kinase [EC: 2.7.1.71]
	Dca016200	EPSP; 3-Phosphoshikimate 1-carboxyvinyltransferase [EC: 2.5.1.19]
	Dca015447	CS; Chorismate synthase [EC: 4.2.3.5]
	Dca011954	AS; Anthranilate synthase [EC: 4.1.3.27]
	Dca004793	AS; Anthranilate synthase [EC: 4.1.3.27]
	Dca012075	AS; Anthranilate synthase [EC: 4.1.3.27]
	Dca022436	AS; Anthranilate synthase [EC: 4.1.3.27]
	Dca008461	AS; Anthranilate synthase [EC: 4.1.3.27]
	Dca014381	AS; Anthranilate synthase [EC: 4.1.3.27]
	Dca015004	PAI; Phosphoribosylanthranilate isomerase [EC: 5.3.1.24]
	Dca024160	TBS; Tryptophan synthase [EC: 4.2.1.20]
	Dca028172	TBS; Tryptophan synthase [EC: 4.2.1.20]
	Dca012193	TBS; Tryptophan synthase [EC: 4.2.1.20]
	Dca012204	TBS; Tryptophan synthase [EC: 4.2.1.20]
TIA downstream biosynthetic pathway
	Dca025929	STR; Strictosidine synthase [EC: 4.3.3.2]
	Dca016630	STR; Strictosidine synthase [EC: 4.3.3.2]
	Dca002500	STR; Strictosidine synthase [EC: 4.3.3.2]
	Dca003087	STR; Strictosidine synthase [EC: 4.3.3.2]
	Dca023133	STR; Strictosidine synthase [EC: 4.3.3.2]
	Dca012744	STR; Strictosidine synthase [EC: 4.3.3.2]
	Dca021666	STR; Strictosidine synthase [EC: 4.3.3.2]
	Dca019567	STR; Strictosidine synthase [EC: 4.3.3.2]
	Dca008250	STR; Strictosidine synthase [EC: 4.3.3.2]
Isoquinoline Alkaloid biosynthesis
	Dca009999	ADH; Arogenate dehydrogenase [EC: 1.3.1.78]
	Dca025688	ADH; Arogenate dehydrogenase [EC: 1.3.1.78]
	Dca012195	CM; Chorismate mutase [EC: 5.4.99.5]
	Dca028385	CM; Chorismate mutase [EC: 5.4.99.5]
	Dca007664	CM; Chorismate mutase [EC: 5.4.99.5]
	Dca024392	CM; Chorismate mutase [EC: 5.4.99.5]
	Dca015782	CM; Chorismate mutase [EC: 5.4.99.5]
	Dca004235	TAT; Tyrosine aminotransferase [EC: 2.6.1.5]
	Dca027525	TYDC; Tyrosine decarboxylase [EC: 4.1.1.25]
	Dca003340	TYDC; Tyrosine decarboxylase [EC: 4.1.1.25]
	Dca021379	TYDC; Tyrosine decarboxylase [EC: 4.1.1.25]
	Dca020071	TYDC; Tyrosine decarboxylase [EC: 4.1.1.25]
	Dca020072	TYDC; Tyrosine decarboxylase [EC: 4.1.1.25]
	newGene_11083	NCS; (S)-Norcoclaurine synthase [EC: 4.2.1.78]
	newGene_17418	NCS; (S)-Norcoclaurine synthase [EC: 4.2.1.78]
	newGene_25732	NCS; (S)-Norcoclaurine synthase [EC: 4.2.1.78]
	newGene_31337	NCS; (S)-Norcoclaurine synthase [EC: 4.2.1.78]
	newGene_3653	NCS; (S)-Norcoclaurine synthase [EC: 4.2.1.78]
	Dca017332	NCS; (S)-Norcoclaurine synthase [EC: 4.2.1.78]
	Dca024720	NCS; (S)-Norcoclaurine synthase [EC: 4.2.1.78]
	Dca024722	NCS; (S)-Norcoclaurine synthase [EC: 4.2.1.78]
	Dca018086	NCS; (S)-Norcoclaurine synthase [EC: 4.2.1.78]
	Dca007607	NCS; (S)-Norcoclaurine synthase [EC: 4.2.1.78]
	Dca007610	NCS; (S)-Norcoclaurine synthase [EC: 4.2.1.78]
	Dca007613	NCS; (S)-Norcoclaurine synthase [EC: 4.2.1.78]
	Dca000088	NCS; (S)-Norcoclaurine synthase [EC: 4.2.1.78]
Tropane alkaloid biosynthesis
	newGene_13878	TR; Tropinone reductase [EC: 1.1.1.206]
	newGene_15780	TR; Tropinone reductase [EC: 1.1.1.206]
	Dca001695	TR; Tropinone reductase [EC: 1.1.1.206]
	Dca012505	TR; Tropinone reductase [EC: 1.1.1.206]
	Dca023729	TR; Tropinone reductase [EC: 1.1.1.206]
	Dca010076	TR; Tropinone reductase [EC: 1.1.1.206]
	Dca026784	TR; Tropinone reductase [EC: 1.1.1.206]
	Dca000521	TR; Tropinone reductase [EC: 1.1.1.206]
	Dca000522	TR; Tropinone reductase [EC: 1.1.1.206]
	Dca027425	TR; Tropinone reductase [EC: 1.1.1.206]
