# Supplementary material for: Transcriptomic analysis of genes related to alkaloid biosynthesis and the regulation mechanism under precursor and methyl jasmonate treatment in Dendrobium officinale
Source: Front Plant Sci. 2022 Jul 22;13:941231. doi: 10.3389/fpls.2022.941231 (PMC9355482; doi:10.3389/fpls.2022.941231)
Supplement: Supplementary file 8 [file Table_4.xls]

## Sheet: Sheet1
Supplementary Table 4. The functional annotation information of 45 unigenes related to JA biosynthesis in D. officinalePLBs.
Gene ID	Functional annotation
Dca004884	LOX; Lipoxygenase [EC: 1.13.11.12]
Dca016452	LOX; Lipoxygenase [EC: 1.13.11.12]
Dca023278	LOX; Lipoxygenase [EC: 1.13.11.12]
Dca020949	LOX; Lipoxygenase [EC: 1.13.11.12]
Dca022825	LOX; Lipoxygenase [EC: 1.13.11.12]
Dca022684	AOS; Allene oxide synthase [EC: 4.2.1.92]
Dca005302	AOS; Allene oxide synthase [EC: 4.2.1.92]
Dca025514	AOS; Allene oxide synthase [EC: 4.2.1.92]
Dca000659	AOS; Allene oxide synthase [EC: 4.2.1.92]
Dca000203	AOC; Allene oxide cyclase [EC: 5.3.99.6]
newGene_13686	OPR; 12-Oxophytodienoic acid reductase [EC: 1.3.1.42]
newGene_9790	OPR; 12-Oxophytodienoic acid reductase [EC: 1.3.1.42]
newGene_9791	OPR; 12-Oxophytodienoic acid reductase [EC: 1.3.1.42]
Dca001807	OPR; 12-Oxophytodienoic acid reductase [EC: 1.3.1.42]
Dca023268	OPR; 12-Oxophytodienoic acid reductase [EC: 1.3.1.42]
Dca000910	OPR; 12-Oxophytodienoic acid reductase [EC: 1.3.1.42]
Dca000911	OPR; 12-Oxophytodienoic acid reductase [EC: 1.3.1.42]
newGene_20392	OPCL1; OPC-8:0 CoA ligase 1[EC: 6.2.1.-]
Dca002612	OPCL1; OPC-8:0 CoA ligase 1[EC: 6.2.1.-]
Dca010150	OPCL1; OPC-8:0 CoA ligase 1[EC: 6.2.1.-]
Dca001151	ACO; Acyl-CoA oxidase [EC: 1.3.3.6]
Dca027539	ACO; Acyl-CoA oxidase [EC: 1.3.3.6]
Dca012556	ACO; Acyl-CoA oxidase [EC: 1.3.3.6]
Dca027981	ACO; Acyl-CoA oxidase [EC: 1.3.3.6]
Dca020507	ACO; Acyl-CoA oxidase [EC: 1.3.3.6]
Dca020508	ACO; Acyl-CoA oxidase [EC: 1.3.3.6]
Dca003453	ACO; Acyl-CoA oxidase [EC: 1.3.3.6]
Dca015655	ACO; Acyl-CoA oxidase [EC: 1.3.3.6]
Dca025504	ACO; Acyl-CoA oxidase [EC: 1.3.3.6]
Dca000480	ACO; Acyl-CoA oxidase [EC: 1.3.3.6]
newGene_14689	MFP2; Peroxisomal fatty acid beta-oxidation multifunctional protein 2 [EC: 4.2.1.17]
newGene_22065	MFP2; Peroxisomal fatty acid beta-oxidation multifunctional protein 2 [EC: 4.2.1.17]
newGene_27054	MFP2; Peroxisomal fatty acid beta-oxidation multifunctional protein 2 [EC: 4.2.1.17]
newGene_526	MFP2; Peroxisomal fatty acid beta-oxidation multifunctional protein 2 [EC: 4.2.1.17]
Dca020806	MFP2; Peroxisomal fatty acid beta-oxidation multifunctional protein 2 [EC: 4.2.1.17]
Dca014804	MFP2; Peroxisomal fatty acid beta-oxidation multifunctional protein 2 [EC: 4.2.1.17]
Dca001750	MFP2; Peroxisomal fatty acid beta-oxidation multifunctional protein 2 [EC: 4.2.1.17]
Dca001751	MFP2; Peroxisomal fatty acid beta-oxidation multifunctional protein 2 [EC: 4.2.1.17]
Dca015065	MFP2; Peroxisomal fatty acid beta-oxidation multifunctional protein 2 [EC: 4.2.1.17]
Dca011261	ACAA1; Acetyl-CoA acyltransferase 1 [EC: 2.3.3.16]
Dca013022	ACAA1; Acetyl-CoA acyltransferase 1 [EC: 2.3.3.16]
newGene_9211	JMT; Jasmonate O-methyltransferase [EC: 2.1.1.141]
Dca004991	JMT; Jasmonate O-methyltransferase [EC: 2.1.1.141]
Dca008628	JMT; Jasmonate O-methyltransferase [EC: 2.1.1.141]
Dca016479	JMT; Jasmonate O-methyltransferase [EC: 2.1.1.141]
