# Supplementary material for: Transcriptomic analysis of genes related to alkaloid biosynthesis and the regulation mechanism under precursor and methyl jasmonate treatment in Dendrobium officinale
Source: Front Plant Sci. 2022 Jul 22;13:941231. doi: 10.3389/fpls.2022.941231 (PMC9355482; doi:10.3389/fpls.2022.941231)
Supplement: Supplementary file 9 [file Table_5.XLS]

## Sheet: Sheet1
Supplementary Table 5. Transcription factor families identified from the D. officinale PLBs transcriptome.
TF family	Number of unigenes
MYB	170
C2H2	116
AP2/ERF	116
NAC	90
bHLH	83
WRKY	70
bZIP	61
MADS-box	61
C3H	54
B3	49
GRAS	49
GARP-G2-like	45
NF	40
FAR1	38
Trihelix	33
HD-ZIP	31
C2C2-Dof	29
LOB	26
OFP	25
TCP	25
GATA	23
HSF	19
zf-HD	19
SBP	15
PLATZ	13
Tify	13
GRF	11
YABBY	10
WOX	10
C2C2-CO-like	9
BES1	8
GeBP	8
GARP-ARR-B	7
KNOX	7
BBR-BPC	6
Alfin-like	5
RWP-RK	5
SRS	5
LSD	4
CAMTA	4
CPP	4
DBB	4
E2F-DP	4
EIL	4
CSD	3
LIM	3
Whirly	3
LFY	1
Total	1438
